# Supplementary material for: Characteristics of the Two Asian Bumblebee Species Bombus friseanus and Bombus breviceps (Hymenoptera: Apidae)
Source: Insects. 2020 Mar 3;11(3):163. doi: 10.3390/insects11030163 (PMC7143170; doi:10.3390/insects11030163)
Supplement: Supplementary file 1 [file insects-11-00163-s001.zip]

Archive with 1 entries (1 files):
- insects-720422-supplementary.xlsx
