# Supplementary material for: Characteristics of the Two Asian Bumblebee Species Bombus friseanus and Bombus breviceps (Hymenoptera: Apidae)
Source: Insects. 2020 Mar 3;11(3):163. doi: 10.3390/insects11030163 (PMC7143170; doi:10.3390/insects11030163)
Supplement: Supplementary file 1 [file insects-11-00163-s001.zip › insects-720422-supplementary.xlsx]

## Sheet: Table S1
Table S1. Plant species visited by Bombus friseanus and Bombus breviceps.
Family	Species	B. friseanus	B. breviceps
Fabaceae	Trifolium repens	+
	Melilotus albus	+
	Phaseolus vulgaris	+	+
	Lotus corniculatus	+
	Lablab purpureus		+
	Phaseolus vulgaris		+
	Crotalaria assamica		+
	Lespedeza floribunda		+
	Mimosa pudica		+
	Campylotropis macrocarpa		+
	Trifolium pratense	+
	Vigna unguiculata		+
	Cajanus cajan		+
	Astragalus pastorius	+
	Senna bicapsularis		+
	Pisum sativum		+
	Crotalaria albida		+
	Indigofera forrestii	+
	Astragalus adsurgens	+
	Desmodium sequax		+
	Vicia villosa	+	+
	Medicago sativa	+
	Parochetus communis	+
	Wisteria sinensis		+
Lamiaceae	Ajuga lupulina	+
	Lavandula dentata	+
	Clinopodium megalanthum	+
	Ajuga nubigena	+
	Clinopodium chinense		+
	Salvia przewalskii	+
	Ajuga nubigena	+
	Origanum vulgare	+
	Salvia guaranitica		+
	Salvia japonica		+
	Elsholtzia kachinensis	+
	Prunella vulgaris	+	+
	Leonurus artemisia	+
	Leucas ciliata		+
	Salvia leucantha		+
Scrophulariaceae	Pedicularis rex	+
	Pedicularis flava	+
	Pedicularis verticillata	+
	Pedicularis densispica	+
Asteraceae	Dahlia pinnata	+	+
	Crassocephalum rubens		+
	Cirsium lidjiangense	+
	Helianthus annuus	+	+
	Saussurea romuleifolia	+
Rosaceae	Rubus alceaefolius		+
	Rosa indica		+
	Potentilla fulgens	+
Cucurbitaceae	Cucumis sativus		+
	Cucurbita moschata	+	+
	Luffa cylindrica		+
Malvaceae	Urena lobata		+
	Abutilon megapotamicum		+
	Althaea rosea		+
Verbenaceae	Duranta repens	+	+
	Verbena officinalis	+	+
Clusiaceae	Hypericum forrestii	+
	Hypericum subsessile	+
	Hypericum henryi	+
Solanaceae	Solanum indicum		+
	Capsicum annuum		+
	Solanum melongena		+
Dipsacaceae	Dipsacus asperoides	+
	Pterocephalus hookeri	+
Caprifoliaceae	Leycesteria formosa	+
	Leycesteria sinensis	+
Melastomataceae	Melastoma candidum	+	+
	Osbeckia sikkimensis	+	+
Boraginaceae	Cynoglossum amabile	+
	Onosma bicolor	+
Balsaminaceae	Impatiens balsamina		+
Pedaliaceae	Sesamum indicum		+
Orchidaceae	Spiranthes sinensis	+
Polygonaceae	Polygonum macrophyllum	+
Buddlejaceae	Buddleja adenantha	+
Ranunculaceae	Aconitum carmichaelii		+
Lythraceae	Cuphea hookeriana		+
Brassicaceae	Raphanus sativus	+	+
Convolvulaceae	Ipomoea batatas		+
Polygalaceae	Polygala arillata		+
Nyctaginaceae	Bougainvillea spectabilis		+
Bignoniaceae	Incarvillea arguta	+
Total	85	49	47
+' indicats plant species were observed visited by B. friseanus or B. breviceps
